# Supplementary material for: Impact of low lethal concentrations of buprofezin on biological traits and expression profile of chitin synthase 1 gene (CHS1) in melon aphid, Aphis gossypii
Source: Sci Rep. 2019 Aug 23;9:12291. doi: 10.1038/s41598-019-48199-w (PMC6707215; doi:10.1038/s41598-019-48199-w)
Supplement: Supplementary file 4 — Supplementary Table S3 [file 41598_2019_48199_MOESM4_ESM.xlsx]

## Sheet: F0_LC30 of Buprofezin
Supplementary Table S3: Lifetable of adult A. gossypii (F0 generation) following 72-h exposure to LC30 of buprofezin
F0-LC30			Daily fecundity (offspring)
Individual No.	Sex	Adult longevity (days)	1	2	3	4	5	6	7	8	9	10	11	12	13	14	15	16	17	18	19	20	21	22	23	24	25	26	27	28	29	30
1	F	7	3	1	1	1	2	2	0	-1
2	F	16	2	2	1	0	1	0	1	1	0	2	2	1	2	1	0	0	-1
3	F	16	1	2	2	2	1	1	0	1	2	1	1	2	1	2	0	0	-1
4	F	16	3	2	0	0	2	0	1	0	0	1	1	2	1	1	0	0	-1
5	F	5	2	2	2	1	1	-1
6	F	16	2	0	2	1	1	1	1	0	1	2	2	1	1	1	0	0	-1
7	F	14	1	2	0	0	2	3	0	1	0	1	1	2			0	0	-1
8	F	8	1	2	1	1	1	1	1	1	-1
9	F	16	2	0	2	1	1	1	1	0	0	1	1	0	0	0	1	0	-1
10	F	7	1	1	1	1	2	2	0	-1
11	F	6	2	2	1	2	1	1	-1
12	F	8	0	2	0	0	2	1	3	0	-1
13	F	6	1	2	1	2	2	0	-1
14	F	1	3	-1
15	F	1	0	-1
16	F	4	2	1	1	2	-1
17	F	7	1	2	2	1	1	2	0	-1
18	F	16	0	0	1	1	2	1	1	1	2	2	1	1	1	0	0	0	-1
19	F	8	0	1	2	1	3	1	1	1	-1
20	F	7	0	3	2	2	1	0	1	-1
21	F	7	2	1	2	1	2	1	1	-1
22	F	2	2	1	-1
23	F	16	1	1	1	0	1	2	1	1	1	0	2	1	1	2	0	0	-1
24	F	7	1	2	1	1	0	1	1	-1
25	F	7	0	2	2	1	1	1	1	-1
26	F	1	1	-1
27	F	14	0	4	0	2	1	1	0	1	0	1	1	0	1	1	-1
28	F	6	2	1	1	1	2	1	-1
29	F	6	1	1	2	2	1	2	-1
30	F	1	0	-1
31	F	7	1	2	2	1	0	2	1	-1
32	F	1	2	-1
33	F	16	4	1	2	2	1	0	0	1	1	2	2	1	1	2	0	0	-1
34	F	6	2	2	2	1	1	1	-1
35	F	16	1	1	2	2	1	2	0	2	0	1	1	2	1	1	0	0	-1
36	F	6	2	1	1	2	2	1	-1
37	F	16	2	0	3	2	2	1	0	0	0	2	1	1	1	2	0	0	-1
38	F	2	0	0	-1
39	F	1	2	-1
40	F	7	1	1	2	1	0	1	1	-1
41	F	16	0	2	3	2	1	1	0	0	0	1	1	2	1	2	0	0	-1
42	F	1	1	-1
43	F	6	0	2	2		2	1	1	-1
44	F	7	1	1	0	2	1	2	0	-1
45	F	16	1	2	1	0	2	0	1	1	0	1	1	2	1	1	0	0	-1
46	F	2	2	0	-1
47	F	7	0	1	1	1	2	1	2	-1
48	F	16	2	1	0	0	1	1	1	2	1	2	1	1	1	1	0	0	-1
49	F	7	1	1	2	1	1	1	1	-1
50	F	2	1	1	-1
51	F	16	0	1	2	2	1	1	1	1	0	2	1	1	1	2	1	1	-1
52	F	16	1	2	1	0	1	0	1	1	1	3	0	1	1	2	1	1	-1
53	F	3	1	2	0	-1
54	F	9	0	2	0	0	2	1	1	1	1	-1
55	F	7	0	1	1	2	2	1	1	-1
56	F	5	1	0	1	1	1	-1
57	F	9	1	0	0	2	1	1	1	2	1	-1
58	F	9	3	0	2	1	1	0	1	1	0	-1
59	F	7	3	0	2	1	1	1	0	-1
60	F	7	0	0	4	1	2	2	1	-1
