# Supplementary material for: Impact of low lethal concentrations of buprofezin on biological traits and expression profile of chitin synthase 1 gene (CHS1) in melon aphid, Aphis gossypii
Source: Sci Rep. 2019 Aug 23;9:12291. doi: 10.1038/s41598-019-48199-w (PMC6707215; doi:10.1038/s41598-019-48199-w)
Supplement: Supplementary file 5 — Supplementary Table S4 [file 41598_2019_48199_MOESM5_ESM.xlsx]

## Sheet: F1_Control
Supplementary Table S4: Lifetable of progeny generation (F1) produced by untreated adult A. gossypii
F1-Control		Age structure distribution					Daily fencudity (offspring)
Individual No.	Sex	N1	N2	N3	N4	Adult longevity (days)	1	2	3	4	5	6	7	8	9	10	11	12	13	14	15	16	17	18	19	20	21	22	23	24	25	26	27	28	29	30	31	32	33	34	35	36	37	38	39	40
1	F	3	1	1	1	26	1	1	0	0	0	0	0	0	1	1	2	2	1	1	4	4	1	2	2	1	1	3	2	1	2	0	-1
2	F	2	2	1	1	21	2	3	3	4	0	3	1	1	0	3	4	2	2	2	1	1	0	1	1	0	0	-1
3	F	2	1	1	1	22	3	0	6	0	0	0	0	2	3	4	3	4	2	1	0	0	1	1	2	1	2	2	-1
4	F	2	2	1	1	19	2	1	2	4	1	0	1	3	1	4	2	3	2	2	4	0	0	3	-1
5	F	2	2	1	1	33	3	0	1	0	0	2	2	0	2	0	1	0	2	1	2	0	1	2	2	0	1	1	2	0	2	1	1	1	1	3	0	-1
6	F	2	2	1	1	36	1	0	2	2	0	0	0	4	2	4	1	1	2	0	1	1	2	0	2	1	1	0	0	2	1	2	0	0	2	0	1	1	0	1	1	0	-1
7	F	1	2	1	1	19	1	0	5	0	4	1	2	1	3	2	4	2	2	0	2	2	1	1	0	-1
8	F	1	1	2	1	24	4	5	0	2	4	3	2	1	2	1	1	0	2	0	0	2	1	2	2	0	0	2	0	0	-1
9	F	2	2	1	1	22	4	1	1	0	2	1	2	0	3	1	1	1	2	3	2	1	1	0	2	1	1	0	-1
10	F	2	1	2	1	7	5	4	6	3	4	2	6	-1
11	F	3	1	1	1	27	0	0	1	1	0	0	1	1	2	2	2	2	1	3	2	2	1	1	2	2	4	2	0	1	1	3	1	-1
12	F	1	2	1	1	24	4	2	3	0	3	0	3	1	2	2	1	0	1	2	1	0	2	1	1	0	1	1	0	0	-1
13	F	1	2	1	1	31	4	0	2	0	1	1	3	0	2	0	2	0	2	0	2	0	1	2	0	0	0	2	1	1	0	2	1	1	2	2	0	-1
14	F	1	2	1	1	22	4	2	0	1	0	0	1	3	7	2	3	3	0	0	0	1	1	0	2	1	4	0	-1
15	F	2	2	1	1	23	1	1	3	0	1	4	2	3	3	3	1	2	0	2	0	1	2	4	0	1	1	0	0	-1
16	F	2	2	1	1	22	3	4	2	1	2	0	2	1	1	4	4	0	1	1	0	2	0	2	1	2	2	1	-1
17	F	2	1	1	1	36	3	1	3	2	0	1	2	2	3	2	1	1	0	2	0	1	0	0	0	0	0	1	2	1	1	0	1	1	0	2	1	0	1	1	1	0	-1
18	F	1	3	1	2	20	4	2	2	2	1	2	0	1	2	0	4	3	2	1	0	1	2	2	0	4	-1
19	F	2	1	1	1	36	3	2	0	1	0	0	2	2	1	1	2	1	1	0	2	2	0	0	1	2	2	1	2	1	2	2	1	2	0	1	1	0	0	0	0	0	-1
20	F	2	1	1	1	23	3	4	2	1	0	2	3	0	2	1	2	2	1	1	1	1	2	2	1	1	2	1	1	-1
21	F	2	2	1	1	34	2	0	2	1	1	3	0	2	0	0	2	3	1	2	1	2	1	0	2	0	0	0	2	1	2	2	0	0	1	0	1	0	0	1	-1
22	F	2	1	1	1	34	0	1	3	1	0	1	2	0	1	3	0	1	3	1	0	2	1	0	1	2	1	1	0	3	2	1	0	1	1	0	0	1	0	0	-1
23	F	1	2	1	1	20	2	3	1	1	1	2	0	0	4	1	4	2	2	1	1	6	0	0	1	1	-1
24	F	2	1	1	1	29	3	4	1	2	1	1	4	3	2	0	2	2	0	0	0	2	1	1	0	0	2	0	1	0	0	2	1	0	0	-1
25	F	2	1	1	1	24	4	2	0	2	1	1	2	0	0	1	1	1	1	3	2	1	2	2	1	0	2	4	2	1	-1
26	F	3	1	1	1	25	1	2	0	1	0	3	4	0	2	0	1	2	2	0	3	1	2	2	1	2	1	2	1	2	1	-1
27	F	2	2	1	1	19	0	3	1	2	2	1	4	0	4	6	4	2	0	0	1	1	0	0	3	-1
28	F	2	1	2	1	26	4	4	2	0	0	2	0	2	2	0	0	2	2	1	1	1	2	2	1	2	2	1	1	2	0	0	-1
29	F	2	1	2	1	28	6	9	1	3	1	1	1	2	1	0	0	1	1	1	2	1	0	0	1	1	2	0	0	0	0	1	1	0	-1
30	F	1	1	2	1	25	2	1	4	0	0	2	1	2	1	2	0	1	1	2	1	2	2	1	1	3	1	1	2	1	1	-1
31	F	2	1	2	1	30	0	2	3	0	0	1	0	3	1	2	2	0	1	1	4	2	1	1	2	2	0	0	1	1	2	1	1	2	0	0	-1
32	F	2	1	1	2	31	8	2	0	1	0	0	2	1	4	2	0	2	2	1	0	1	1	0	0	0	2	1	1	0	0	1	1	2	1	0	0	-1
33	F	2	1	1	1	27	3	2	2	4	2	0	2	1	3	2	4	0	0	1	1	0	0	2	1	0	0	1	0	0	2	2	1	-1
34	F	2	2	1	1	29	1	4	1	2	2	6	3	3	1	0	0	2	1	0	0	1	2	2	1	0	0	2	0	1	0	0	0	1	1	-1
35	F	1	1	2	1	25	2	1	2	0	0	0	1	3	0	4	2	0	2	1	2	4	1	1	3	1	2	1	0	2	1	-1
36	F	2	1	2	1	17	2	3	1	1	2	4	1	2	2	1	4	2	1	2	3	2	0	-1
37	F	2	2	1	1	27	2	3	1	1	3	1	0	2	0	1	0	0	2	2	2	1	2	0	2	4	1	0	0	2	1	3	1	-1
38	F	1	1	2	1	27	4	4	1	0	3	0	0	0	0	1	0	2	1	2	1	1	4	2	1	1	1	0	3	1	2	0	1	-1
39	F	2	2	1	1	23	3	1	2	4	0	2	4	0	2	4	0	3	1	1	2	0	4	0	1	1	0	0	1	-1
40	F	2	1	2	1	24	3	2	1	2	2	0	2	1	2	1	0	2	2	1	2	1	2	1	2	1	1	2	1	0	-1
41	F	1	1	2	1	24	2	3	2	4	1	0	0	0	0	1	2	2	2	5	3	1	1	2	0	0	1	1	0	0	-1
42	F	1	1	2	1	32	3	2	4	2	1	0	2	0	0	1	2	0	1	2	0	2	2	1	1	0	1	2	1	0	1	1	0	2	1	2	0	0	-1
43	F	2	1	1	1	23	6	2	2	4	3	2	0	2	0	1	1	0	2	0	0	1	1	2	2	1	1	0	0	-1
44	F	2	2	1	1	23	1	1	2	2	1	2	1	3	1	0	2	1	1	3	2	3	0	1	2	2	1	3	0	-1
45	F	2	2	1	1	20	3	3	3	3	2	2	3	2	1	1	1	2	3	2	0	1	1	0	1	2	-1
46	F	2	1	2	1	25	2	2	4	3	4	2	0	2	4	2	2	1	0	1	1	0	0	0	1	2	0	0	1	1	0	-1
47	F	2	2	1	1	22	3	5	2	3	0	3	4	2	3	0	3	0	0	1	1	1	0	0	1	1	0	2	-1
48	F	2	1	2	1	25	3	2	0	3	0	4	2	1	0	1	1	2	1	2	1	2	1	1	1	2	0	2	1	1	0	-1
49	F	1	2	2	1	30	8	4	2	3	1	0	2	0	2	2	0	2	1	1	0	0	0	1	1	0	0	1	1	2	1	1	0	0	0	0	-1
50	F	2	2	1	1	23	2	5	1	0	0	4	4	3	2	4	2	1	1	2	1	1	1	2	0	1	0	1	0	-1
51	F	2	1	2	1	25	3	1	1	1	4	2	1	0	3	0	4	1	2	1	1	1	1	1	2	2	1	1	0	1	0	-1
52	F	3	1	1	1	23	2	2	0	3	2	0	1	1	2	4	1	2	0	2	1	1	1	2	1	1	1	3	1	-1
53	F	3	1	1	1	25	3	3	1	3	2	1	2	0	3	1	2	0	0	1	1	2	0	0	1	1	0	1	1	4	1	-1
54	F	2	1	2	1	27	1	3	2	1	2	1	0	2	1	3	0	2	1	2	2	1	0	4	2	1	1	2	2	1	0	1	0	-1
55	F	2	1	2	1	18	1	2	1	2	0	1	1	3	3	3	4	1	1	0	2	3	4	2	-1
56	F	1	3	1	1	23	1	1	0	1	1	3	0	2	1	2	0	1	4	2	2	2	3	2	1	2	1	4	2	-1
57	F	2	2	1	1	36	1	2	0	1	1	1	2	2	0	0	2	1	2	1	2	0	1	0	2	0	1	1	1	1	0	2	1	1	0	2	2	1	0	0	1	1	-1
58	F	2	2	1	1	25	1	2	4	1	1	0	0	4	1	2	2	0	4	1	1	3	0	0	0	1	1	3	1	1	2	-1
59	F	2	2	1	1	24	2	3	1	2	1	4	0	3	2	3	3	4	1	1	0	0	0	1	2	0	0	1	1	0	-1
60	F	2	1	2	1	26	2	3	0	1	0	1	1	2	1	2	2	5	0	1	2	0	0	4	2	1	2	2	1	0	0	0	-1
