# Supplementary material for: Impact of low lethal concentrations of buprofezin on biological traits and expression profile of chitin synthase 1 gene (CHS1) in melon aphid, Aphis gossypii
Source: Sci Rep. 2019 Aug 23;9:12291. doi: 10.1038/s41598-019-48199-w (PMC6707215; doi:10.1038/s41598-019-48199-w)
Supplement: Supplementary file 6 — Supplementary Table S5 [file 41598_2019_48199_MOESM6_ESM.xlsx]

## Sheet: F1_LC15 of Buprofezin
Supplementary Table S5: Lifetable of progeny generation (F1) produced by parental A. gossypii treated with LC15 of buprofezin
F1-LC15		Age structure distribution					Daily fencudity (offspring)
Individual No.	Sex	N1	N2	N3	N4	Adult longevity (days)	1	2	3	4	5	6	7	8	9	10	11	12	13	14	15	16	17	18	19	20	21	22	23	24	25	26	27	28	29	30	31	32	33	34	35	36	37	38	39	40
1	F	1	1	2	2	19	4	1	1	0	2	2	1	1	1	2	0	1	0	2	2	0	4	1	2	-1
2	F	2	1	2	2	14	3	1	0	3	3	0	2	1	3	0	1	1	2	1	-1
3	F	2	1	2	2	15	0	6	0	0	0	0	2	3	4	3	1	2	1	1	0	-1
4	F	1	1	3	1	24	3	1	2	0	1	0	1	3	1	0	2	1	1	0	0	4	2	1	0	2	1	1	2	1	-1
5	F	2	1	2	1	18	3	0	1	0	0	2	2	0	2	0	0	1	2	3	1	2	-1									2	2
6	F	2	1	2	1	19	0	0	2	3	0	0	0	4	4	4	2	0	2	0	0	1	1	2	2	-1
7	F	1	2	2	2	19	0	5	0	0	1	1	1	3	2	2	0	1	1	2	2	1	1	4	2	-1
8	F	1	1	2	2	18	5	8	6	1	0	0	1	0	0	0	1	0	2	1	1	2	0	1	-1
9	F	2	1	2	2	27	1	1	4	2	1	2	0	2	1	1	2	2	1	1	2	1	2	2	1	2	2	0	1	0	1	1	0	-1
10	F	1	1	2	2	17	5	1	1	1	0	2	1	1	4	0	0	1	2	1	1	0	0	-1
11	F	2	1	2	1	18	0	0	0	1	1	0	0	1	2	0	3	1	1	3	2	0	0	1	-1
12	F	2	2	1	2	19	2	3	4	3	5	0	0	3	2	0	1	1	0	0	0	2	2	1	2	-1
13	F	2	2	1	2	28	2	2	0	1	4	3	1	3	0	0	1	1	0	3	2	1	0	1	4	3	2	1	0	0	1	2	0	1	-1
14	F	1	2	2	2	19	2	0	1	0	0	1	3	7	2	3	0	0	0	0	2	1	0	2	1	-1
15	F	2	1	2	2	18	1	3	0	1	0	2	3	3	3	1	0	2	1	0	0	2	4	0	-1
16	F	2	1	2	2	15	4	2	1	2	0	2	0	2	1	0	0	1	1	2	3	-1
17	F	3	1	1	2	17	0	3	3	2	0	1	0	0	3	4	2	1	3	2	0	1	2	-1
18	F	2	2	1	1	17	0	4	2	2	2	1	2	0	1	2	0	0	0	0	1	4	2	-1
19	F	2	2	1	1	19	0	2	0	1	0	1	2	1	2	2	1	2	2	1	4	0	2	1	2	-1
20	F	3	1	1	1	29	0	4	3	0	0	2	0	1	0	1	2	0	0	1	1	2	2	4	1	1	4	1	1	3	0	0	2	1	1	-1
21	F	2	2	1	1	21	0	2	0	2	1	0	3	0	2	0	0	0	3	1	3	1	2	2	1	2	1	-1
22	F	2	2	1	1	19	0	1	3	1	2	1	2	3	1	3	2	0	0	1	1	0	1	0	1	-1
23	F	3	1	3	1	17	3	1	1	1	2	1	1	0	0	3	2	1	1	2	1	4	2	-1
24	F	2	2	1	1	11	4	2	2	1	0	4	3	0	6	2	2	-1
25	F	2	2	1	1	15	3	5	3	2	0	0	2	2	1	1	0	1	3	2	0	-1
26	F	2	2	1	1	18	1	1	2	0	2	2	3	0	0	2	0	1	0	0	2	1	2	0	-1
27	F	2	2	1	1	13	0	0	3	1	2	2	1	1	4	1	4	2	4	-1
28	F	2	2	1	2	19	4	2	0	0	2	0	2	2	0	0	2	1	1	0	0	2	1	2	1	-1
29	F	2	2	1	1	18	0	9	1	3	1	1	1	2	1	0	0	1	1	0	0	2	1	1	-1
30	F	2	2	2	2	17	2	6	0	0	2	1	3	1	2	2	0	4	2	1	2	2	1	-1
31	F	2	2	1	1	15	0	2	3	0	0	1	1	3	1	2	2	1	1	3	0	-1
32	F	2	2	1	2	18	2	0	1	6	4	0	1	0	2	2	1	4	4	1	2	2	1	2	-1
33	F	2	2	1	2	18	2	2	0	2	0	2	1	3	2	0	1	2	2	1	0	0	2	1	-1
34	F	2	2	2	1	18	1	4	1	2	2	0	3	3	1	0	1	2	2	1	3	0	2	3	-1
35	F	2	2	3	1	19	4	3	2	2	4	0	3	2	2	4	1	1	2	0	0	2	1	1	1	-1
36	F	2	2	1	1	13	3	3	1	2	0	1	4	2	4	4	1	3	2	-1
37	F	2	2	1	1	20	2	6	1	4	1	1	0	4	0	0	2	2	0	3	2	1	0	0	2	0	-1
38	F	2	1	2	1	21	4	1	0	3	0	0	0	1	1	2	2	2	4	4	0	0	2	1	1	1	0	-1
39	F	2	2	1	1	17	3	1	2	0	0	4	0	0	2	4	4	3	0	2	2	1	0	-1
40	F	2	2	1	1	16	2	1	3	3	0	3	1	0	1	0	2	2	2	2	0	3	-1
41	F	2	1	2	1	19	3	1	1	2	0	0	2	1	1	4	2	2	1	1	0	2	1	3	1	-1
42	F	2	1	2	1	18	2	4	2	1	0	2	0	0	1	2	1	6	0	2	1	4	1	4	-1
43	F	2	2	1	1	19	4	4	2	1	6	2	4	2	2	4	0	6	4	2	0	0	4	1	2	-1
44	F	2	2	1	1	19	3	1	5	2	1	3	1	3	0	0	1	2	0	1	2	1	2	0	1	-1
45	F	2	1	1	1	29	0	0	1	1	2	0	0	2	1	1	4	3	0	2	4	1	1	2	1	4	2	1	2	1	1	1	2	1	1	-1
46	F	2	1	2	1	18	2	4	3	0	0	0	2	4	4	2	2	0	1	1	0	2	2	0	-1
47	F	2	1	2	1	18	3	5	2	4	0	3	2	2	3	0	3	0	0	2	2	1	4	0	-1
48	F	2	1	2	1	17	4	2	0	2	4	0	0	3	1	2	1	2	0	0	1	2	1	-1
49	F	2	2	1	1	17	4	5	3	7	0	2	0	0	0	3	2	0	1	1	0	0	1	-1
50	F	2	2	1	1	16	2	5	1	0	0	4	4	3	2	4	2	1	0	1	1	0	-1
51	F	2	2	1	1	20	2	1	2	0	3	3	2	1	2	1	1	2	1	2	1	1	0	0	1	1	-1
52	F	2	2	1	1	17	4	2	0	3	1	0	1	1	3	1	4	2	2	0	0	3	3	-1
53	F	2	2	1	1	16	1	3	1	3	2	1	2	2	0	1	0	1	2	1	1	0	-1
54	F	2	2	1	1	18	3	2	1	2	1	0	2	5	3	0	4	1	2	0	0	1	0	0	-1
55	F	2	2	1	1	18	2	1	2	0	1	1	3	3	3	4	0	1	0	1	1	2	2	1	-1
56	F	3	2	1	1	10	1	4	4	1	1	2	2	2	2	2	-1
57	F	2	1	2	1	29	3	2	1	1	1	2	2	0	0	1	1	0	1	2	2	1	4	2	2	1	1	1	1	4	2	2	0	1	1	-1
58	F	2	2	1	1	18	2	4	1	1	3	0	4	3	6	2	1	0	3	1	2	0	2	2	-1
59	F	2	2	1	1	19	3	1	2	1	0	2	0	0	3	3	0	1	2	1	1	0	0	3	1	-1
60	F	2	2	1	1	17	3	0	1	0	1	3	2	1	5	2	2	4	2	4	1	4	2	-1
