# Supplementary material for: Impact of low lethal concentrations of buprofezin on biological traits and expression profile of chitin synthase 1 gene (CHS1) in melon aphid, Aphis gossypii
Source: Sci Rep. 2019 Aug 23;9:12291. doi: 10.1038/s41598-019-48199-w (PMC6707215; doi:10.1038/s41598-019-48199-w)
Supplement: Supplementary file 7 — Supplementary Table S6 [file 41598_2019_48199_MOESM7_ESM.xlsx]

## Sheet: F1_LC30 of Buprofezin
Supplementary Table S6: Lifetable of progeny generation (F1) produced by parental A. gossypii treated with LC30 of buprofezin
F1-LC30		Age structure distribution					Daily fencudity (offspring)
Individual No.	Sex	N1	N2	N3	N4	Adult longevity (days)	1	2	3	4	5	6	7	8	9	10	11	12	13	14	15	16	17	18	19	20	21	22	23	24	25	26	27	28	29	30	31	32	33	34	35	36	37	38	39	40
1	F	3	2	2	1	9	0	2	2	1	3	3	0	2	1	-1
2	F	2	2	3	1	12	2	0	2	0	3	1	0	1	1	0	3	0	-1
3	F	3	1	3	1	13	0	0	1	1	2	1	0	2	1	1	0	2	1	-1
4	F	2	2	2	1	9	2	2	1	1	2	0	2	0	1	-1
5	F	2	1	3	2	7	2	2	1	2	2	1	2	-1
6	F	2	2	2	2	9	2	1	2	0	1	1	2	2	0	-1
7	F	2	1	3	2	18	1	1	2	0	0	0	1	1	0	1	2	0	1	0	1	1	1	0	-1
8	F	2	1	2	3	8	2	1	1	2	2	1	1	2	-1
9	F	2	1	2	3	9	2	1	1	2	1	3	1	1	1	-1
10	F	2	2	2	2	8	2	1	2	1	1	2	1	2	-1
11	F	2	2	2	2	11	0	0	1	0	4	1	4	0	3	0	1	-1
12	F	2	1	3	2	8	3	1	1	2	1	1	1	0	-1
13	F	3	2	1	2	10	2	1	0	1	1	0	2	2	2	1	-1
14	F	3	2	2	1	13	0	1	0	0	2	1	1	0	0	2	1	1	1	-1
15	F	2	3	2	1	10	0	2	1	1	0	3	1	2	1	2	-1
16	F	2	3	1	2	13	0	0	2	1	3	1	1	0	1	0	2	0	0	-1
17	F	2	3	2	1	10	2	1	1	2	0	3	1	1	1	0	-1
18	F	2	2	2	2	8	3	4	1	1	1	1	0	2	-1
19	F	2	3	1	2	11	0	0	1	1	2	2	1	2	1	2	0	-1
20	F	2	3	2	1	8	0	2	0	1	3	2	1	1	-1
21	F	3	1	3	1	10	0	1	1	0	2	1	1	2	0	2	-1
22	F	2	3	2	1	22	0	0	0	1	1	2	1	1	0	0	1	0	1	0	1	0	0	0	0	2	1	2	-1
23	F	2	2	2	2	8	4	1	1	1	2	0	2	2	-1
24	F	2	1	3	2	9	2	1	1	0	1	1	2	1	1	-1
25	F	2	1	3	2	9	3	2	2	0	1	1	1	0	2	-1
26	F	2	3	2	1	7	1	1	0	4	2	2	3	-1
27	F	2	2	2	1	18	1	0	1	0	1	0	2	0	0	1	0	0	2	0	0	1	2	1	-1
28	F	3	2	2	1	9	0	1	2	2	1	1	2	1	2	-1
29	F	3	2	1	1	11	0	0	1	1	2	2	0	2	1	3	1	-1
30	F	2	2	2	2	9	0	1	2	3	1	0	1	2	1	-1
31	F	2	2	2	2	12	1	1	0	1	0	4	4	1	3	1	1	0	-1
32	F	2	2	2	2	7	2	1	4	1	2	1	1	-1
33	F	2	3	1	2	8	1	0	2	0	1	1	0	2	-1
34	F	2	2	2	2	12	0	1	1	0	2	2	5	1	2	0	0	1	-1
35	F	2	2	2	2	23	0	0	0	0	0	2	1	2	1	0	2	1	1	0	1	1	2	1	0	0	1	1	0	-1
36	F	2	2	2	2	8	1	2	1	2	0	1	2	2	-1
37	F	3	2	2	1	13	2	2	0	2	0	0	2	0	0	3	1	0	1	-1
38	F	3	2	2	1	12	0	0	2	3	2	1	2	0	1	2	1	1	-1
39	F	2	2	1	2	5	2	2	1	4	1	-1
40	F	2	2	2	2	13	4	0	1	2	1	1	1	0	1	1	0	1	0	-1
41	F	2	2	2	2	13	1	2	1	0	2	0	2	2	0	2	2	0	1	-1
42	F	2	2	2	2	9	0	0	0	1	3	2	0	3	3	-1
43	F	2	2	2	2	9	4	0	2	0	5	0	1	2	0	-1
44	F	2	2	1	3	12	2	1	0	0	1	1	2	1	1	1	2	0	-1
45	F	2	2	2	3	10	4	3	2	1	2	1	1	2	0	0	-1
46	F	2	2	1	3	11	0	0	0	0	1	0	0	0	5	3	5	-1
47	F	2	2	2	2	12	3	1	0	2	1	2	1	0	0	1	1	0	-1
48	F	2	2	2	2	8	4	0	2	2	1	2	1	1	-1
49	F	2	2	1	2	25	0	0	3	0	1	1	2	0	0	2	0	1	0	2	0	0	1	0	1	0	0	0	0	0	1	-1
50	F	2	2	1	2	8	2	2	1	1	0	3	3	1	-1
51	F	2	2	1	2	9	2	1	1	2	2	1	0	1	1	-1
52	F	2	2	1	1	9	0	0	1	1	2	1	2	1	1	-1
53	F	2	2	1	3	8	2	1	1	1	1	1	2	1	-1
54	F	2	2	2	2	5	2	2	2	3	0	-1
55	F	2	2	2	2	14	1	0	2	1	1	4	1	0	1	1	0	2	1	0	-1
56	F	2	2	2	2	8	2	1	1	2	0	2	1	1	-1
57	F	2	2	1	2	8	1	2	2	1	1	1	2	1	-1
58	F	3	2	1	2	25	0	0	0	1	1	1	1	1	0	0	0	2	1	0	1	0	2	0	0	0	1	1	2	0	0	-1
59	F	2	2	2	2	10	2	1	2	0	0	1	0	1	3	0	-1
60	F	2	2	2	2	8	1	2	1	1	1	1	2	1	-1
